# Supplementary material for: Effects of repetitive transcranial magnetic stimulation on neuropathic pain in patients with spinal cord injury: a systematic review and meta-analysis of randomized controlled trials
Source: Front Neurol. 2026 Apr 20;17:1725648. doi: 10.3389/fneur.2026.1725648 (PMC13135968; doi:10.3389/fneur.2026.1725648)
Supplement: Supplementary file 2 [file Data_Sheet_1.csv]

Search number	Query	Sort By	Filters	Search Details	Results	Time
11	(((((neuropathic pain) OR (Neuralgias)) OR (Neurodynia)) OR ("Neuralgia"[Mesh])) AND ((repetitive transcranial magnetic stimulation) OR ("Transcranial Magnetic Stimulation"[Mesh]))) AND (((Cord Injuries, Spinal) OR (Injuries, Spinal Cord)) OR ("Spinal Cord Injuries"[Mesh]))		Randomized Controlled Trial	(("Neuralgia"[MeSH Terms] OR "Neuralgia"[All Fields] OR ("neuropathic"[All Fields] AND "pain"[All Fields]) OR "neuropathic pain"[All Fields] OR ("Neuralgia"[MeSH Terms] OR "Neuralgia"[All Fields] OR "neuralgias"[All Fields]) OR ("Neuralgia"[MeSH Terms] OR "Neuralgia"[All Fields] OR "neurodynia"[All Fields]) OR "Neuralgia"[MeSH Terms]) AND ("Transcranial Magnetic Stimulation"[MeSH Terms] OR ("tran…	10	08:52:21
10	(((((neuropathic pain) OR (Neuralgias)) OR (Neurodynia)) OR ("Neuralgia"[Mesh])) AND ((repetitive transcranial magnetic stimulation) OR ("Transcranial Magnetic Stimulation"[Mesh]))) AND (((Cord Injuries, Spinal) OR (Injuries, Spinal Cord)) OR ("Spinal Cord Injuries"[Mesh]))			("Neuralgia"[MeSH Terms] OR "Neuralgia"[All Fields] OR ("neuropathic"[All Fields] AND "pain"[All Fields]) OR "neuropathic pain"[All Fields] OR ("Neuralgia"[MeSH Terms] OR "Neuralgia"[All Fields] OR "neuralgias"[All Fields]) OR ("Neuralgia"[MeSH Terms] OR "Neuralgia"[All Fields] OR "neurodynia"[All Fields]) OR "Neuralgia"[MeSH Terms]) AND ("Transcranial Magnetic Stimulation"[MeSH Terms] OR ("trans…	34	08:52:16
9	(((neuropathic pain) OR (Neuralgias)) OR (Neurodynia)) OR ("Neuralgia"[Mesh])			"Neuralgia"[MeSH Terms] OR "Neuralgia"[All Fields] OR ("neuropathic"[All Fields] AND "pain"[All Fields]) OR "neuropathic pain"[All Fields] OR ("Neuralgia"[MeSH Terms] OR "Neuralgia"[All Fields] OR "neuralgias"[All Fields]) OR ("Neuralgia"[MeSH Terms] OR "Neuralgia"[All Fields] OR "neurodynia"[All Fields]) OR "Neuralgia"[MeSH Terms]	60,472	08:51:53
8	((neuropathic pain) OR (Neuralgias)) OR (Neurodynia)			"neuralgia"[MeSH Terms] OR "neuralgia"[All Fields] OR ("neuropathic"[All Fields] AND "pain"[All Fields]) OR "neuropathic pain"[All Fields] OR ("neuralgia"[MeSH Terms] OR "neuralgia"[All Fields] OR "neuralgias"[All Fields]) OR ("neuralgia"[MeSH Terms] OR "neuralgia"[All Fields] OR "neurodynia"[All Fields])	60,472	08:51:38
7	"Neuralgia"[Mesh]	Most Recent		"Neuralgia"[MeSH Terms]	26,619	07:44:18
6	(repetitive transcranial magnetic stimulation) OR ("Transcranial Magnetic Stimulation"[Mesh])			"Transcranial Magnetic Stimulation"[MeSH Terms] OR ("transcranial"[All Fields] AND "magnetic"[All Fields] AND "stimulation"[All Fields]) OR "Transcranial Magnetic Stimulation"[All Fields] OR ("repetitive"[All Fields] AND "transcranial"[All Fields] AND "magnetic"[All Fields] AND "stimulation"[All Fields]) OR "repetitive transcranial magnetic stimulation"[All Fields] OR "Transcranial Magnetic Stimu…	25,876	07:36:42
5	repetitive transcranial magnetic stimulation			"transcranial magnetic stimulation"[MeSH Terms] OR ("transcranial"[All Fields] AND "magnetic"[All Fields] AND "stimulation"[All Fields]) OR "transcranial magnetic stimulation"[All Fields] OR ("repetitive"[All Fields] AND "transcranial"[All Fields] AND "magnetic"[All Fields] AND "stimulation"[All Fields]) OR "repetitive transcranial magnetic stimulation"[All Fields]	25,876	07:36:34
4	"Transcranial Magnetic Stimulation"[Mesh]	Most Recent		"Transcranial Magnetic Stimulation"[MeSH Terms]	16,715	07:36:12
3	((Cord Injuries, Spinal) OR (Injuries, Spinal Cord)) OR ("Spinal Cord Injuries"[Mesh])			"Spinal Cord Injuries"[MeSH Terms] OR ("spinal"[All Fields] AND "cord"[All Fields] AND "injuries"[All Fields]) OR "Spinal Cord Injuries"[All Fields] OR ("cord"[All Fields] AND "injuries"[All Fields] AND "spinal"[All Fields]) OR "cord injuries spinal"[All Fields] OR ("Spinal Cord Injuries"[MeSH Terms] OR ("spinal"[All Fields] AND "cord"[All Fields] AND "injuries"[All Fields]) OR "Spinal Cord Injur…	70,196	07:32:06
2	(Cord Injuries, Spinal) OR (Injuries, Spinal Cord)			"spinal cord injuries"[MeSH Terms] OR ("spinal"[All Fields] AND "cord"[All Fields] AND "injuries"[All Fields]) OR "spinal cord injuries"[All Fields] OR ("cord"[All Fields] AND "injuries"[All Fields] AND "spinal"[All Fields]) OR "cord injuries spinal"[All Fields] OR ("spinal cord injuries"[MeSH Terms] OR ("spinal"[All Fields] AND "cord"[All Fields] AND "injuries"[All Fields]) OR "spinal cord injur…	70,196	07:31:56
1	"Spinal Cord Injuries"[Mesh]	Most Recent		"Spinal Cord Injuries"[MeSH Terms]	58,876	07:31:23
